# Supplementary material for: Risk of Cardiovascular Disease Death in Older Malignant Melanoma Patients: A Population-Based Study
Source: Cancers (Basel). 2022 Sep 30;14(19):4783. doi: 10.3390/cancers14194783 (PMC9563114; doi:10.3390/cancers14194783)
Supplement: Supplementary file 1 [file cancers-14-04783-s001.zip]

Archive with 1 entries (1 files):
- cancers-1894841-supplementary.pdf
